# Supplementary material for: Aberrant RON and MET Co-overexpression as Novel Prognostic Biomarkers of Shortened Patient Survival and Therapeutic Targets of Tyrosine Kinase Inhibitors in Pancreatic Cancer
Source: Front Oncol. 2019 Dec 5;9:1377. doi: 10.3389/fonc.2019.01377 (PMC6906148; doi:10.3389/fonc.2019.01377)
Supplement: Supplementary file 1 [file Data_Sheet_1.ZIP]

Archive with 6 entries (5 files):
- supplementary file/
- supplementary file/supplementary file1.pdf
- supplementary file/supplementary file2.pdf
- supplementary file/supplementary file3.pdf
- supplementary file/Supplementary file4.pdf
- supplementary file/supplementary file5 western blot original figure.pdf
